# Supplementary material for: MYC amplification is common in cancer of the stomach and gastroesophageal junction, correlates with male sex and reduced response to neoadjuvant therapy
Source: BMC Cancer. 2026 Apr 24;26:525. doi: 10.1186/s12885-026-16074-3 (PMC13107588; doi:10.1186/s12885-026-16074-3)
Supplement: Supplementary file 1 — Supplementary Material 1: Suppl. Table 1. Correlation of MYC score with clinicopathological patient characteristics, separately for proximal and distal tumors. [file 12885_2026_16074_MOESM1_ESM.xlsx]

## Sheet: Tabelle1
Supplementary Table 1. Correlation of MYC score with clinicopathological patient characteristics, separately for adenocarcinomas of the gastroesophageal junction and stomach.
		Chemotherapy naive (surgery only) cohort								Neoadjuvant cohort
		Proximal				Distal				Proximal				Distal
		MYC score				MYC score				MYC score				MYC score
		0		1		0		1		0		1		0		1
		n	(%)	n	(%)	n	(%)	n	(%)	n	(%)	n	(%)	n	(%)	n	(%)
Total
		57	(39.3)	88	(60.7)	204	(64.8)	111	(35.2)	33	(33.3)	66	(66.7)	12	(52.2)	11	(47.8)
Sex	n p(1)	145			<0.001	315			0.013	99			1.000	23			0.680
Male		31	(29.5)	74	(70.5)	104	(58.8)	73	(41.2)	29	(33.7)	57	(66.3)	6	(46.2)	7	(53.8)
Female		26	(65.0)	14	(35.0)	100	(72.5)	38	(27.5)	4	(30.8)	9	(69.2)	6	(60.0)	4	(40.0)
Age Group	n p(2)	145			0.735	315			0.827	99			0.244	23			0.370
< 60 years		9	(28.1)	23	(71.9)	59	(67.0)	29	(33.0)	10	(33.3)	20	(66.7)	5	(62.5)	3	(37.5)
60 - 69 years		30	(47.6)	33	(52.4)	52	(59.1)	36	(40.9)	15	(46.9)	17	(53.1)	3	(60.0)	2	(40.0)
>= 70 years		18	(36.0)	32	(64.0)	93	(66.9)	46	(33.1)	8	(21.6)	29	(78.4)	4	(40.0)	6	(60.0)
Lauren	n p(1)	145			0.478	315			<0.001	99			0.167	23			0.145
Intestinal		36	(36.0)	64	(64.0)	74	(54.4)	62	(45.6)	14	(29.8)	33	(70.2)	4	(50.0)	4	(50.0)
Diffuse		10	(55.6)	8	(44.4)	102	(78.5)	28	(21.5)	8	(57.1)	6	(42.9)	7	(77.8)	2	(22.2)
Mixed		4	(40.0)	6	(60.0)	10	(47.6)	11	(52.4)	4	(21.1)	15	(78.9)	1	(25.0)	3	(75.0)
Unclassified		7	(41.2)	10	(58.8)	18	(64.3)	10	(35.7)	7	(36.8)	12	(63.2)	0	(0.0)	2	(100.0)
Grading (intestinal group only)	n p(1)	97			0.293	136			0.388
Low (G1 / G2)		17	(43.6)	22	(56.4)	36	(59.0)	25	(41.0)
High (G3 / G4)		19	(32.8)	39	(67.2)	38	(50.7)	37	(49.3)
pT	n p(2)	145			0.020	315			0.034	99			0.001	23			0.660
T1a / T1b		6	(54.5)	5	(45.5)	36	(76.6)	11	(23.4)	7	(70.0)	3	(30.0)	2	(100.0)	0	(0.0)
T2		13	(72.2)	5	(27.8)	23	(71.9)	9	(28.1)	9	(60.0)	6	(40.0)	2	(40.0)	3	(60.0)
T3		22	(32.8)	45	(67.2)	73	(63.5)	42	(36.5)	15	(21.4)	55	(78.6)	6	(50.0)	6	(50.0)
T4a / T4b		16	(32.7)	33	(67.3)	72	(59.5)	49	(40.5)	2	(50.0)	2	(50.0)	2	(50.0)	2	(50.0)
pN	n p(2)	145			0.048	314			<0.001	99			0.018	23			0.049
N0		20	(57.1)	15	(42.9)	72	(75.0)	24	(25.0)	19	(50.0)	19	(50.0)	6	(75.0)	2	(25.0)
N1		7	(36.8)	12	(63.2)	32	(72.7)	12	(27.3)	5	(25.0)	15	(75.0)	3	(50.0)	3	(50.0)
N2		8	(30.8)	18	(69.2)	37	(67.3)	18	(32.7)	4	(17.4)	19	(82.6)	3	(60.0)	2	(40.0)
N3a/b		22	(33.8)	43	(66.2)	63	(52.9)	56	(47.1)	5	(27.8)	13	(72.2)	0	(0.0)	4	(100.0)
pM	n p(1)	145			0.229	315			0.475	96			0.333	23			1.000
M0		46	(37.1)	78	(62.9)	158	(63.7)	90	(36.3)	31	(32.6)	64	(67.4)	10	(50.0)	10	(50.0)
M1		11	(52.4)	10	(47.6)	46	(68.7)	21	(31.3)	1	(100.0)	0	(0.0)	2	(66.7)	1	(33.3)
UICC Stage	n p(2)	145			0.350	315			0.051	99			0.004	23			0.690
IA/B		11	(61.1)	7	(38.9)	47	(78.3)	13	(21.7)	13	(72.2)	5	(27.8)	3	(75.0)	1	(25.0)
IIA/B		14	(41.2)	20	(58.8)	46	(70.8)	19	(29.2)	3	(15.8)	16	(84.2)	5	(45.5)	6	(54.5)
IIIA/B/C		21	(29.2)	51	(70.8)	65	(53.3)	57	(46.7)	17	(31.5)	37	(68.5)	3	(42.9)	4	(57.1)
IV		11	(52.4)	10	(47.6)	46	(67.6)	22	(32.4)	0	(0.0)	8	(100.0)	1	(100.0)	0	(0.0)
Lymph node ratio	n p(1)	145			0.395	314			0.003	99			0.001	23			0.100
Low (<0.189)		30	(43.5)	39	(56.5)	118	(72.8)	44	(27.2)	23	(50.0)	23	(50.0)	8	(72.7)	3	(27.3)
High (≥0.189)		27	(35.5)	49	(64.5)	86	(56.6)	66	(43.4)	10	(18.9)	43	(81.1)	4	(33.3)	8	(66.7)
pL	n p(1)	143			0.086	308			0.057	98			0.185	23			0.036
L0		32	(47.1)	36	(52.9)	104	(69.8)	45	(30.2)	23	(38.3)	37	(61.7)	10	(71.4)	4	(28.6)
L1		24	(32.0)	51	(68.0)	94	(59.1)	65	(40.9)	9	(23.7)	29	(76.3)	2	(22.2)	7	(77.8)
pV	n p(1)	142			0.196	305			0.023	97			0.494	23			0.093
V0		51	(40.8)	74	(59.2)	181	(67.0)	89	(33.0)	29	(33.3)	58	(66.7)	12	(60.0)	8	(40.0)
V1		4	(23.5)	13	(76.5)	16	(45.7)	19	(54.3)	2	(20.0)	8	(80.0)	0	(0.0)	3	(100.0)
Pn	n p(1)	144			0.087	306			0.721	94			0.003	22			0.300
Pn0		32	(47.8)	35	(52.2)	89	(65.0)	48	(35.0)	26	(42.6)	35	(57.4)	6	(42.9)	8	(57.1)
Pn1		25	(32.5)	52	(67.5)	106	(62.7)	63	(37.3)	4	(12.1)	29	(87.9)	5	(62.5)	3	(37.5)
Becker TRG	n p(2)									99			0.001	23			0.390
1b										11	(57.9)	8	(42.1)	3	(100.0)	0	(0.0)
2										10	(45.5)	12	(54.5)	3	(42.9)	4	(57.1)
3										12	(20.7)	46	(79.3)	6	(46.2)	7	(53.8)
pR	n p(1)	145			0.797	315			0.489	98			0.325	23			0.217
R0		51	(39.8)	77	(60.2)	179	(65.6)	94	(34.4)	31	(35.6)	56	(64.4)	12	(57.1)	9	(42.9)
R1 / R2		6	(35.3)	11	(64.7)	25	(59.5)	17	(40.5)	2	(18.2)	9	(81.8)	0	(0.0)	2	(100.0)
EBV Status	n p(1)	145			0.212	302			0.148	76			0.535	19			n.c.
Negative		53	(38.1)	86	(61.9)	184	(63.7)	105	(36.3)	23	(31.1)	51	(68.9)	9	(47.4)	10	(52.6)
Positive		4	(66.7)	2	(33.3)	11	(84.6)	2	(15.4)	1	(50.0)	1	(50.0)	0		0
MSI Status	n p(1)	143			0.055	302			0.370	94			1.000	20			1.000
MSS		49	(36.3)	86	(63.7)	176	(63.1)	103	(36.9)	30	(32.6)	62	(67.4)	8	(47.1)	9	(52.9)
MSI		6	(75.0)	2	(25.0)	17	(73.9)	6	(26.1)	1	(50.0)	1	(50.0)	1	(33.3)	2	(66.7)
Her2 Status	n p(1)	141			0.596	287			0.462	95			0.713	22			1.000
Negative		49	(39.5)	75	(60.5)	172	(63.9)	97	(36.1)	28	(32.2)	59	(67.8)	11	(52.4)	10	(47.6)
Positive		5	(29.4)	12	(70.6)	10	(55.6)	8	(44.4)	3	(37.5)	5	(62.5)	0	(0.0)	1	(100.0)
MET Status	n p(1)	141			0.162	308			0.004	94			0.173	20			n.c.
Negative		52	(41.3)	74	(58.7)	194	(66.2)	99	(33.8)	31	(35.2)	57	(64.8)	9	(45.0)	11	(55.0)
Positive		3	(20.0)	12	(80.0)	4	(26.7)	11	(73.3)	0	(0.0)	6	(100.0)	0		0
SARIFA	n p(1)	132			1.000	282			0.036
Absent		42	(40.0)	63	(60.0)	158	(65.8)	82	(34.2)
Present		11	(40.7)	16	(59.3)	20	(47.6)	22	(52.4)
Tumor budding	n p(2)	134			0.809	300			0.407
Bd0		12	(36.4)	21	(63.6)	44	(63.8)	25	(36.2)
Bd1/2		17	(41.5)	24	(58.5)	31	(53.4)	27	(46.6)
Bd3		24	(40.0)	36	(60.0)	114	(65.9)	59	(34.1)
Overall Survival [months]	p(3)	144			0.437	304			0.018	99			0.071	23			0.093
Total / events / censored		56 / 43 / 13		88 / 73 / 15		195 / 145 / 50		109 / 89 / 20		33 / 19 / 14		66 / 46 / 20		12 / 8 / 4		11 / 7 / 4
Median Survival		13.2 ± 2.1		12.6 ± 1.2		20.1 ± 2.7		12.5 ± 1.4		21.5 ± 5.1		13.4 ± 0.9		22.4 ± 1.7		6.9 ± 1.3
95% C.I.		9.1 - 17.3		10.2 - 15.0		14.9 - 25.4		9.7 - 15.3		11.5 - 31.4		11.6 - 15.3		19.0 - 25.8		4.3 - 9.4
Tumor Specific Survival [months]	p(3)	129			0.222	253			0.058	84			0.281	20			0.158
Total / events / censored		46 / 33 / 13		83 / 68 / 15		165 / 115 / 50		88 / 68 / 20		25 / 11 / 14		59 / 39 / 20		10 / 6 / 4		10 / 6 / 4
Median Survival		13.2 ± 1.7		12.1 ± 1.5		19.5 ± 3.3		12.5 ± 1.7		22.0 ± 6.1		13.4 ± 2.5		22.4 ± 1.5		8.6 ± 1.2
95% C.I.		9.9 - 16.5		9.1 - 15.2		13.0 - 26.0		9.1 - 15.9		10.0 - 34.1		8.6 - 18.3		19.4 - 25.4		6.2 - 11.0
Significant p-values are highlighted in green. P-values that lost significance after multiple testing correction are highlighted in red. (1) Fisher's exact test, (2) Kendall's tau test, (3) log-rank test, n.c. = not calculable.
