# Supplementary material for: MYC amplification is common in cancer of the stomach and gastroesophageal junction, correlates with male sex and reduced response to neoadjuvant therapy
Source: BMC Cancer. 2026 Apr 24;26:525. doi: 10.1186/s12885-026-16074-3 (PMC13107588; doi:10.1186/s12885-026-16074-3)
Supplement: Supplementary file 2 — Supplementary Material 2: Suppl. Table 2 Multivariable survival analysis of the chemotherapy naive cohort. All p-values < 0.100 in the univariate survival analysis were included in the multivariable survival analysis. Results are shown separately for overall and tumor specific survival. In the chemotherapy naive cohort pN category, presence of metastases, lymph node ratio, perineural invasion, resection status, MET status and SARIFA showed to be independent prognostic factors of overall survival and pN category, presence of metastases, perineural invasion, resection status, MET status and SARIFA of tumor specific survival. [file 12885_2026_16074_MOESM2_ESM.xlsx]

## Sheet: Suppl. Table 2
Suppl. Table 2 Multivariable survival analysis of the chemotherapy naive cohort.
			Overall survival (OS)								Tumor specific survival (TSS)
			Univariate survival analysis (Kaplan-Meier)				Multivariate survival analysis (Cox regression)				Univariate survival analysis (Kaplan-Meier)				Multivariate survival analysis (Cox regression)
			N total / events / censored	Median survival ± Std error [months]	95% CI for median survival	p-value of log-rank test	Compared levels of HR	Hazard ratio (HR)	95% CI for HR	p-value of Cox regression	N total / events / censored	Median survival ± Std error [months]	95% CI for median survival	p-value of log-rank test	Compared levels of HR	Hazard ratio (HR)	95% CI for HR	p-value of Cox regression
N Total / events / censored			448 / 350 / 98				358 / 289 / 69				382 / 284 / 98				305 / 236 / 69
Lauren	n p(1)	n / missing	448 / 350 / 98			0.012					382 / 284 / 98			0.014
Intestinal			230 / 173 / 57	16.0 ± 1.68	[12.7 - 19.3]						195 / 138 / 57	17.3 ± 1.9	[13.5 - 21.1]
Diffuse			144 / 119 / 25	14.7 ± 1.9	[11.0 - 18.4]						127 / 102 / 25	14.1 ± 2.1	[10.0 - 18.1]
Mixed			31 / 26 / 5	9.3 ± 3.7	[2.0 - 16.6]						27 / 22 / 5	9.3 ± 3.5	[2.5 - 16.1]
Unclassifiable			43 / 32 / 11	15.9 ± 3.0	[10.0 - 21.8]						33 / 22 / 11	12.8 ± 3.4	[6.3 - 19.4]
Grading	n p(1)	n / missing	227 / 172 / 55			<0.001					193 / 138 / 55			<0.001
G1 / G2			95 / 61 / 34	34.0 ± 5.9	[22.5 - 45.6]						82 / 48 / 34	34.7 ± 6.7	[21.6 - 47.8]
G3 / G4			132 / 111 / 21	12.1 ± 0.9	[10.4 - 13.9]						111 / 90 / 21	12.1 ± 1.2	[9.7 - 14.5]
pT	n p(2)	n / missing	448 / 350 / 98			<0.001					382 / 284 / 98			<0.001
T1a / T1b			55 / 23 / 32	74.6 ± 24.9	[25.8 - 123.5]						44 / 12 / 32	123.5 ± 19.0	[86.2 - 160.8]
T2			46 / 26 / 20	35.2 ± 11.5	[12.7 - 57.6]						36 / 16 / 20	37.5 ± 11.1	[15.7 - 59.2]
T3			179 / 150 / 29	16.5 ± 1.7	[13.2 - 19.9]						155 / 126 / 29	16.0 ± 1.7	[12.7 - 19.3]
T4a / T4b			168 / 151 / 17	9.3 ± 1.0	[7.4 - 11.2]						147 / 130 / 17	8.9 ± 1.1	[6.7 - 11.1]
pN	n p(2)	n / missing	447 / 349 / 98			<0.001				0.043	381 / 283 / 98			<0.001				<0.001
N0			126 / 65 / 61	52.0 ± 6.2	[39.8 - 64.3]		---				101 / 40 / 61	64.9 ± 19.5	[26.7 - 103.1]		---
N1			61 / 46 / 15	19.0 ± 2.7	[13.7 - 24.3]		N1 vs N0	1.647	1.073 - 2.530	0.23	52 / 37 / 15	17.1 ± 3.3	[10.7 - 23.4]		N1 vs N0	1.882	1.138 - 3.113	0.014
N2			79 / 67 / 12	17.2 ± 2.2	[12.8 - 21.6]		N2 vs N0	1.226	0.722 - 2.083	0.451	69 / 57 / 12	16.6 ± 2.3	[12.1 - 21.1]		N2 vs N0	2.106	1.315 - 3.372	0.002
N3a/b			181 / 171 / 10	8.3 ± 0.8	[6.8 - 9.8]		N3 vs N0	1.678	0.916 - 3.075	0.094	159 / 149 / 10	8.3 ± 0.9	[6.6 - 10.0]		N3 vs N0	3.413	2.252 - 5.173	<0.001
M	n p(1)	n / missing	448 / 350 / 98			<0.001				0.002	382 / 284 / 98			<0.001				0.018
M0			361 / 266 / 95	18.2 ± 1.8	[14.7 - 21.7]		---				309 / 214 / 95	17.9 ± 2.1	[13.7 - 22.1]		---
M1			87 / 84 / 3	6.8 ± 0.9	[5.0 - 8.5]		M1 vs M0	1.663	1.212 - 2.283	0.002	73 / 70 / 3	6.8 ± 0.9	[5.1 - 8.4]		M1 vs M0	1.503	1.072 - 2.109	0.018
UICC Stage	n p(2)	n / missing	448 / 350 / 98			<0.001					382 / 284 / 98			<0.001
I A/B			73 / 28 / 45	71.0 ± 25.3	[21.4 - 120.6]						60 / 15 / 45	123.5 ± 18.5	[87.3 - 159.7]
II A/B			98 / 65 / 33	34.0 ± 4.8	[24.6 - 43.3]						82 / 49 / 33	34.0 ± 4.8	[24.5 - 43.4]
III A/B/C			189 / 172 / 17	12.1 ± 1.0	[10.3 - 14.0]						166 / 149 / 17	11.6 ± 1.1	[9.5 - 13.7]
IV			88 / 85 / 3	6.8 ± 1.0	[4.9 - 8.6]						74 / 71 / 3	6.8 ± 1.0	[4.8 - 8.8]
LN ratio	n p(1)	n / missing	447 / 349 / 98			<0.001				0.030	381 / 283 / 98			<0.001
<= Median			222 / 135 / 87	34.7 ± 3.7	[27.5 - 41.9]		---				185 / 98 / 87	34.7 ± 4.9	[25.1 - 44.3]
> Median			225 / 214 / 11	9.2 ± 0.7	[7.8 - 10.5]		>Median vs <=Median	1.793	1.060 - 3.032	0.030	196 / 185 / 11	9.1 ± 0.7	[7.7 - 10.6]
L	n p(1)	n / missing	439 / 342 / 97			<0.001					374 / 277 / 97			<0.001
L0			211 / 138 / 73	27.7 ± 4.8	[18.3 - 37.2]						174 / 101 / 73	30.2 ± 5.0	[20.4 - 40.1]
L1			228 / 204 / 24	10.4 ± 1.1	[8.2 - 12.5]						200 / 176 / 24	9.9 ± 1.0	[8.0 - 11.8]
V	n p(1)	n / missing	435 / 338 / 97			<0.001					371 / 274 / 97			0.001
V0			385 / 293 / 92	16.0 ± 1.2	[13.7 - 18.3]						325 / 233 / 92	15.5 ± 1.4	[12.8 - 18.2]
V1			50 / 45 / 5	9.4 ± 1.8	[5.9 - 12.9]						46 / 41 / 5	9.4 ± 1.3	[6.8 - 12.0]
Pn	n p(1)	n / missing	438 / 343 / 95			<0.001				0.040	375 / 280 / 95			<0.001				0.002
Pn0			196 / 124 / 72	24.8 ± 6.5	[12.1 - 37.5]		---				155 / 83 / 72	34.0 ± 11.9	[10.8 - 57.3]		---
Pn1			242 / 219 / 23	11.1 ± 1.0	[9.2 - 13.0]		Pn1 vs Pn0	1.335	1.013 - 1.759	0.040	220 / 197 / 23	10.9 ± 1.0	[9.0 - 12.9]		Pn1 vs Pn0	1.635	1.201 - 2.226	0.002
R	n p(1)	n / missing	448 / 350 / 98			<0.001				<0.001	382 / 284 / 98			<0.001				<0.001
R0			390 / 295 / 95	17.1 ± 1.4	[14.4 - 19.7]		---				329 / 234 / 95	17.2 ± 1.6	[14.1 - 20.4]		---
R1 / R2			58 / 55 / 3	4.5 ± 0.9	[2.8 - 6.3]		R1/R2 vs R0	2.136	1.512 - 3.018	<0.001	53 / 50 / 3	4.5 ± 1.0	[2.6 - 6.4]		R1/R2 vs R0	2.394	1.668 - 3.436	<0.001
MSI status	n p(1)	n / missing	433 / 341 / 92			0.034					370 / 278 / 92			0.037
MSS			404 / 322 / 82	14.1 ± 1.0	[12.1 - 16.1]						349 / 267 / 82	13.6 ± 1.2	[11.3 - 15.8]
MSI			29 / 19 / 10	35.8 ± 24.2	[0.0 - 83.2]						21 / 11 / 10	50.3 ± 28.3	[0.0 - 105.7]
MET status	n p(1)	n / missing	437 / 343 / 94			<0.001				0.002	372 / 278 / 94			<0.001				0.001
cMet negative			408 / 314 / 94	15.7 ± 1.2	[13.5 - 18.0]						349 / 255 / 94	15.0 ± 1.3	[12.5 - 17.5]
cMet positive			29 / 29 / 0	5.7 ± 0.8	[4.1 - 7.3]		positive vs negative	1.999	1.281 - 3.120	0.002	23 / 23 / 0	5.4 ± 0.8	[3.8 - 7.1]		positive vs negative	2.273	1.380 - 3.746	0.001
SARIFA	n p(1)	n / missing	402 / 322 / 80			<0.001				0.001	342 / 262 / 80			<0.001				0.017
none			334 / 259 / 75	15.5 ± 1.3	[13.0 - 18.0]		---				279 / 204 / 75	15.4 ± 1.5	[12.5 - 18.2]		---
present			68 / 63 / 5	5.8 ± 2.1	[1.7 - 9.8]		present vs none	1.636	1.208 - 2.217	0.001	63 / 58 / 5	7.3 ± 2.9	[1.6 - 12.9]		present vs none	1.482	1.074 - 2.046	0.017
Tumor budding	n p(2)	n / missing	422 / 332 / 90			<0.001					360 / 270 / 90			<0.001
Bd0			97 / 60 / 37	39.3 ± 8.2	[23.1 - 55.4]						73 / 36 / 37	58.5 ± 14.0	[31.0 - 85.9]
Bd1/2			96 / 76 / 20	13.2 ± 2.2	[8.9 - 17.6]						83 / 63 / 20	13.4 ± 2.2	[9.1 - 17.8]
Bd3			229 / 196 / 33	12.8 ± 0.9	[11.0 - 14.7]						204 / 171 / 33	12.1 ± 1.0	[10.1 - 14.1]
MYC Score	n p(1)	n / missing	448 / 350 / 98			0.012					382 / 284 / 98			0.015
0			251 / 188 / 63	17.9 ± 2.6	[12.8 - 23.0]						211 / 148 / 63	17.9 ± 3.0	[12.0 - 23.9]
1			197 / 162 / 35	12.5 ± 0.9	[10.8 - 14.2]						171 / 136 / 35	12.5 ± 0.9	[10.6 - 14.3]
