# Supplementary material for: MYC amplification is common in cancer of the stomach and gastroesophageal junction, correlates with male sex and reduced response to neoadjuvant therapy
Source: BMC Cancer. 2026 Apr 24;26:525. doi: 10.1186/s12885-026-16074-3 (PMC13107588; doi:10.1186/s12885-026-16074-3)
Supplement: Supplementary file 3 — Supplementary Material 3: Suppl. Table 3 Multivariable survival analysis of the neoadjuvant cohort. All p-values < 0.100 in the univariate survival analysis were included in the multivariable survival analysis. Results are shown separately for overall and tumor specific survival. In the neoadjuvant cohort presence of metastases, venous invasion and resection status were found to be independent prognostic factors of overall survival and venous invasion and resection status for tumor specific survival. [file 12885_2026_16074_MOESM3_ESM.xlsx]

## Sheet: Suppl. Table 3
Suppl. Table 3 Multivariable survival analysis of the neoadjuvant cohort
			Overall survival (OS)								Tumor specific survival (TSS)
			Univariate survival analysis (Kaplan-Meier)				Multivariate survival analysis (Cox regression)				Univariate survival analysis (Kaplan-Meier)				Multivariate survival analysis (Cox regression)
			N total / events / censored	Median survival ± Std error [months]	95% CI for median survival	p-value of log-rank test	Compared levels of HR	Hazard ratio (HR)	95% CI for HR	p-value of Cox regression	N total / events / censored	Median survival ± Std error [months]	95% CI for median survival	p-value of log-rank test	Compared levels of HR	Hazard ratio (HR)	95% CI for HR	p-value of Cox regression
N Total / events / censored			122 / 80 7 42				109 / 76 / 33				104 / 62 / 42				92 / 59 / 33
pT	n p(2)	n / missing	122 / 80 / 42			0.002					104 / 62 / 42			0.044
T1a / T1b			12 / 7 /5	28.0 ± 11.7	[5.0 - 51.0]						10 / 5 / 5	28.0 ± 1.1	[25.8 - 30.2]
T2			20 / 11 / 9	15.8 ± 3.9	[8.1 - 23.6]						16 / 7 / 9	15.8 ± 7.5	[1.1 - 30.5]
T3			82 / 56 / 26	15.2 ± 1.9	[11.6 - 18.8]						71 / 45 / 26	15.2 ± 2.7	[9.9 - 20.5]
T4a / T4b			8 / 6 / 2	8.5 ± 5.3	[0.0 - 20.8]						7 / 5 / 2	13.1 ± 5.6	[2.1 - 24.1]
pN	n p(2)	n / missing	122 / 80 / 42			0.015					104 / 62 / 42			0.021
N0			46 / 21 / 25	22.4 ± 3.6	[15.4 - 29.4]						40 / 15 / 25	22.4 ± 7.0	[8.6 - 36.2]
N1			26 / 19 / 7	16.0 ± 3.2	[9.7 - 22.3]						24 / 17 / 7	15.7 ± 4.2	[7.4 - 24.0]
N2			28 / 23 / 5	13.7 ± 1.4	[11.0 - 16.4]						24 / 19 / 5	13.7 ± 3.9	[6.0 - 21.3]
N3a/b			22 / 17 / 5	8.6 ± 1.6	[5.5 - 11.8]						16 / 11 / 5	8.5 ± 2.3	[4.0 - 12.9]
M	n p(1)	n / missing	119 / 78 / 41			0.074				0.012
M0			115 / 75 / 40	16.0 ± 2.2	[11.7 - 20.4]		---
M1			4 / 3 / 1	10.1 ± 4.7	[0.9 - 19.3]		M1 vs M0	4.694	1.413 - 15.596	0.012
UICC Stage	n p(2)	n / missing	122 / 80 / 42			0.047
I A/B			22 / 11 / 11	28.0 ± 5.8	[16.6 - 39.5]
II A/B			30 / 16 / 14	15.7 ± 4.1	[7.7 - 23.7]
III A/B/C			61 / 46 / 15	14.0 ± 2.2	[9.7 - 18.3]
IV			9 / 7 / 2	7.6 ± 5.1	[0.0 - 20.8]
LN ratio	n p(1)	n / missing	122 / 80 / 42			0.001					104 / 62 / 42			0.005
<= Median			57 / 27 / 30	22.4 ± 4.5	[13.6 - 31.2]						50 / 20 / 30	22.4 ± 5.1	[12.4 - 32.4]
> Median			65 / 53 / 12	12.3 ± 1.5	[9.4 - 15.2]						54 / 42 / 12	11.3 ± 1.4	[8.6 - 14.1]
L	n p(1)	n / missing	121 / 80 / 41			0.008					103 / 62 / 41			0.017
L0			74 / 42 / 32	22.3 ± 1.8	[18.9 - 25.8]						64 / 32 / 32	22.3 ± 2.9	[16.6 - 28.1]
L1			47 / 38 / 9	10.6 ± 1.4	[8.0 - 13.3]						39 / 30 / 9	10.1 ± 1.7	[6.6 - 13.5]
V	n p(1)	n / missing	120 / 79 / 41			<0.001				<0.001	102 / 61 / 41			<0.001				<0.001
V0			107 / 66 / 41	19.4 ± 2.1	[15.2 - 23.5]		---				91 / 50 / 41	19.4 ± 3.2	[13.1 - 25.6]		---
V1			13 / 13 / 0	6.6 ± 1.9	[2.9 - 10.2]		V1 vs V0	5.312	2.795 - 10.097	<0.001	11 / 11 / 0	6.8 ± 2.6	[1.7 - 11.9]		V1 vs V0	4.210	2.102 - 8.430	<0.001
Becker TRG	n p(2)	n / missing	122 / 80 / 42			0.007					104 / 62 / 42			0.038
1b			22 / 9 / 13	41.3 ± 17.3	[7.5 - 75.1]						17 / 4 / 13	26.6 ± 7.9	[11.1 - 42.1]
2			29 / 17 / 12	17.2 ± 5.5	[6.4 - 27.9]						27 / 15 / 12	17.2 ± 5.3	[6.8 - 27.6]
3			71 / 54 / 17	13.3 ± 1.6	[10.1 - 16.5]						60 / 43 / 17	12.3 ± 1.6	[9.1 - 15.5]
R	n p(1)	n / missing	121 / 79 / 42			<0.001				<0.001	103 / 61 / 42			<0.001				<0.001
R0			108 / 68 / 40	19.4 ± 2.9	[13.7 - 25.1]		---				92 / 52 / 40	19.4 ± 3.4	[12.6 - 26.1]		---
R1 / R2			13 / 11 / 2	7.6 ± 3.7	[0.3 - 14.9]		R1/R2 vs R0	4.401	2.177 - 8.896	<0.001	11 / 9 / 2	6.8 ± 3.4	[0.2 - 13.4]		R1/R2 vs R0	4.653	2.143 - 10.101	<0.001
MYC Score	n p(1)	n / missing	122 / 80 / 42			0.018
0			45 / 27 / 18	22.0 ± 1.7	[18.8 - 25.3]
1			77 / 53 / 24	13.3 ± 1.3	[10.7 - 15.9]
